# Supplementary material for: Extended Prescribing Roles for Pharmacists in Poland—A Survey Study
Source: Int J Environ Res Public Health. 2022 Jan 31;19(3):1648. doi: 10.3390/ijerph19031648 (PMC8834828; doi:10.3390/ijerph19031648)
Supplement: Supplementary file 1 [file ijerph-19-01648-s001.zip]

Archive with 1 entries (1 files):
- ijerph-1533456-supplementary.pdf
